# Supplementary material for: Repetitive Mild but Not Single Moderate Brain Trauma Is Associated with TAR DNA-Binding Protein 43 Mislocalization and Glial Activation in the Mouse Spinal Cord
Source: Biomedicines. 2025 Jan 16;13(1):218. doi: 10.3390/biomedicines13010218 (PMC11760438; doi:10.3390/biomedicines13010218)
Supplement: Supplementary file 1 [file biomedicines-13-00218-s001.zip]

Archive with 1 entries (1 files):
- biomedicines-3358337-supplementary.pdf
